# Supplementary material for: Distribution of residual tumors in esophageal squamous cell carcinoma after neoadjuvant PD-1 blockade combined with chemotherapy
Source: Front Oncol. 2023 Feb 28;13:1067897. doi: 10.3389/fonc.2023.1067897 (PMC10012861; doi:10.3389/fonc.2023.1067897)
Supplement: Supplementary file 1 [file DataSheet_1.zip]

Archive with 9 entries (9 files):
- Supplementary Figures/Image 1.1.TIF
- Supplementary Figures/Image 1.2.TIF
- Supplementary Figures/Image 1.3.TIF
- Supplementary Figures/Image 1.4.TIF
- Supplementary Figures/Image 1.5.TIF
- Supplementary Figures/Image 1.6.TIF
- Supplementary Figures/Image 1.7.TIF
- Supplementary Figures/Image 1.8.TIF
- Supplementary Figures/Supplementary Figures.pdf
