# Supplementary material for: Distribution of residual tumors in esophageal squamous cell carcinoma after neoadjuvant PD-1 blockade combined with chemotherapy
Source: Front Oncol. 2023 Feb 28;13:1067897. doi: 10.3389/fonc.2023.1067897 (PMC10012861; doi:10.3389/fonc.2023.1067897)
Supplement: Supplementary file 2 [file Table_1.xls]

## Sheet: 2022-04-23-整合-免疫治疗部分-删除一个数据后-数据
Cases	Sex	Age	Site	Days between neoadjuvant therapy and surgery	Courses of nICT	cT	ypT	cN	ypN	cTNM	ypTNM	pCR (esophageal wall and lymph nodes)	TRG in the esophageal wall	TRG in mucosa	TRG in submucosa	TRG in muscularis propria	TRG in adventitia	Resected lymph nodes	TRG in lymph nodes	TRG in recurrent laryngeal nerve lymph nodes
1	Male	60	1	32	2	3	3	0	0	2	2	0	3	3	3	3	3	50		0
2	Male	58	3	44	4	2	1	1	0	2	1	0	2	2	1	1		12	1	1
3	Male	61	3	38	2	3	0	2	1	3	3A	0	1	1	1	1	1	31	4	0
4	Male	54	3	29	2	2	1	0	0	2	1	0	2	2	1	1		42		0
5	Male	68	3	34	2	3	3	0	0	2	2	0	3	3	3	3	2	32		0
6	Male	63	1	28	2	2	2	0	0	2	1	0	3	3	3	2		32		0
7	Male	64	2	45	3	2	0	1	1	2	3A	0	1	1	1	1		28	3	3
8	Male	59	2	31	2	2	2	0	0	2	1	0	3	4	2	2		27		0
9	Male	62	1	38	4	2	0	0	0	2	1	1	1	1	1	1		39		0
10	Male	72	3	31	2	2	2	1	0	2	1	0	3	3	4	3		15	1	0
11	Male	70	3	96	2	3	3	2	2	3	3B	0	3	3	3	3	2	21	4	1
12	Male	51	2	22	3	3	3	2	1	3	3B	0	2	3	2	2	2	25	3	0
13	Male	58	1	38	2	3	3	0	0	2	2	0	2	2	2	2	2	33		0
14	Male	72	3	45	2	3	3	1	0	3	2	0	2	3	2	2	2	32	1	0
15	Male	64	3	38	2	3	2	1	1	3	3A	0	2	2	2	2	1	31	4	4
16	Male	50	3	29	2	2	2	2	2	3	3B	0	3	3	3	3		22	4	0
17	Male	55	3	78	2	2	2	0	0	2	1	0	3	3	3	2		23		0
18	Male	67	2	73	1	2	1	0	0	2	1	0	3	4	4	1		20		0
19	Male	66	3	44	2	2	0	0	0	2	1	1	1	1	1	1		36		0
20	Female	59	3	27	4	3	3	1	1	3	3B	0	3	3	3	3	2	20	4	0
21	Male	64	2	43	2	2	1	0	0	2	1	0	2	2	1	1		19		0
22	Male	52	3	27	2	3	2	3	1	4a	3A	0	3	3	3	3	1	37	2	1
23	Female	56	2	29	2	2	1	0	0	2	1	0	2	2	1	1		10		0
24	Male	55	3	41	2	3	1	1	1	3	3A	0	2	2	1	1	1	21	3	0
25	Male	64	3	30	2	3	3	2	1	3	3B	0	3	3	2	3	3	27	3	1
26	Male	59	3	48	2	2	1	3	2	4a	3B	0	3	3	3	1		27	4	0
27	Male	66	1	35	1	3	1	1	1	3	3A	0	2	2	1	1	1	16	2	2
28	Female	50	2	44	2	2	1	1	0	2	1	0	2	2	1	1		25	1	1
29	Female	71	1	32	2	2	1	0	0	2	1	0	2	2	2	1		23		0
30	Male	62	1	42	3	3	3	2	2	3	3B	0	4	3	4	4	3	16	4	4
31	Male	68	3	41	3	2	2	0	0	2	1	0	2	3	2	2		18		0
32	Male	63	1	21	2	3	1	1	0	3	1	0	2	3	2	1	1	25	1	1
33	Male	62	3	41	2	2	1	0	0	2	1	0	2	3	1	1		22		0
34	Male	56	2	36	2	2	0	0	0	2	1	1	1	1	1	1		14		0
35	Male	50	3	30	2	3	3	0	0	2	2	0	2	2	2	2	2	34		0
36	Male	74	1	36	3	2	1	2	2	3	3B	0	3	4	3	1		35	4	4
37	Male	60	3	40	2	3	1	0	0	2	1	0	2	2	2	1	1	21		0
38	Male	64	1	34	2	3	3	3	3	4a	4A	0	2	3	2	2	2	27	4	4
39	Male	62	3	35	4	2	2	2	1	3	3A	0	2	3	2	2		19	4	3
40	Male	57	3	67	2	2	0	1	1	2	3A	0	1	1	1	1		25	3	4
41	Male	69	3	47	3	2	2	0	0	2	1	0	3	3	3	2		13		0
42	Male	77	2	50	2	3	3	3	2	4a	3B	0	2	1	2	2	2	23	3	3
43	Male	60	3	45	2	3	3	2	2	3	3B	0	3	3	3	4	2	21	4	4
44	Male	54	2	60	2	3	3	1	1	3	3B	0	3	4	3	3	3	24	4	0
45	Male	67	1	33	2	2	2	0	0	2	1	0	3	4	3	3		15		0
46	Male	58	1	33	2	2	1	0	0	2	1	0	2	3	1	1		17		0
47	Female	71	3	54	3	2	2	0	0	2	1	0	2	1	2	2		23		0
48	Female	63	1	26	2	3	2	0	0	2	1	0	2	2	2	2	1	17		0
49	Male	68	1	31	2	2	0	0	0	2	1	1	1	1	1	1		13		0
50	Male	55	1	28	2	2	1	1	1	2	3A	0	2	2	1	1		27	4	4
51	Female	63	1	37	2	3	1	0	0	2	1	0	2	2	1	1	1	16		0
52	Male	59	3	30	2	2	0	0	0	2	1	1	1	1	1	1		19		0
53	Male	62	2	36	2	3	3	0	0	2	2	0	4	4	4	3	2	7		0
54	Male	69	3	68	2	2	0	0	0	2	1	1	1	1	1	1		14		0
55	Male	58	2	38	2	2	1	1	0	2	1	0	2	2	2	1		27	1	1
56	Male	69	3	27	2	3	3	2	2	3	3B	0	3	3	3	3	2	17	4	0
57	Male	55	2	30	2	3	3	2	2	3	3B	0	3	3	3	3	2	31	4	3
58	Female	71	2	31	2	2	2	1	1	2	3A	0	2	3	1	2		20	3	3
59	Male	67	2	28	3	2	1	0	0	2	1	0	2	2	2	1		39		0
60	Male	73	3	39	3	2	2	0	0	2	1	0	3	3	3	3		16		0
61	Male	61	3	26	2	3	2	1	0	3	1	0	2	2	2	2	1	23	1	0
62	Male	50	3	34	2	2	1	0	0	2	1	0	2	2	1	1		15		0
63	Male	64	1	36	2	2	0	1	0	2	1	1	1	1	1	1		25	1	1
64	Male	50	1	41	2	3	3	0	0	2	2	0	4	4	4	4	3	23		0
65	Male	51	1	33	2	2	0	0	0	2	1	1	1	1	1	1		25		0
66	Male	75	2	29	3	2	2	0	0	2	1	0	2	1	2	2		23		0
67	Female	68	1	36	2	3	2	1	0	3	1	0	2	2	2	2	1	37	1	1
68	Female	66	1	90	2	2	0	0	0	2	1	1	1	1	1	1		20		0
69	Female	73	3	37	2	2	0	2	0	3	1	1	1	1	1	1		15	1	1
70	Male	64	2	28	2	3	0	2	0	3	1	1	1	1	1	1	1	19	1	1
71	Female	66	1	38	2	2	2	1	1	2	3A	0	3	3	3	2		28	3	0
72	Male	65	2	34	2	3	0	1	0	3	1	1	1	1	1	1	1	18	1	0
73	Female	59	3	29	4	3	3	0	0	2	2	0	3	4	3	3	2	5		0
74	Male	61	3	43	2	3	3	2	2	3	3B	0	4	4	4	4	3	18	4	4
75	Male	66	2	29	2	2	0	1	0	2	1	1	1	1	1	1		21	1	0
76	Female	54	3	41	3	2	0	0	0	2	1	1	1	1	1	1		31		0
77	Male	66	3	26	3	3	3	0	0	2	2	0	3	3	3	2	2	23		0
78	Male	61	1	28	2	2	2	0	0	2	1	0	2	2	2	2		15		0
79	Male	56	1	17	2	2	1	0	0	2	1	0	2	3	2	1		22		0
80	Male	67	2	48	4	2	1	2	1	3	3A	0	3	2	4	1		21	4	4
81	Male	60	3	35	2	3	0	2	1	3	3A	0	1	1	1	1	1	27	2	1
82	Male	58	3	37	2	2	1	2	1	3	3A	0	2	2	1	1		33	3	3
83	Male	64	2	35	2	3	3	3	3	4a	4A	0	4	4	4	4	4	27	4	0
84	Female	64	3	24	4	2	1	0	0	2	1	0	2	2	2	1		14		0
85	Male	63	3	30	3	3	1	0	0	2	1	0	2	2	1	1	1	20		0
86	Male	48	3	23	2	4a	4a	0	0	4a	3B	0	3	3	3	3	4	16		0
87	Male	58	3	106	3	3	3	1	1	3	3B	0	2	2	2	2	2	20	3	3
88	Male	50	2	32	2	3	3	1	0	3	2	0	4	3	4	4	3	16	1	0
89	Male	55	3	39	3	2	0	0	0	2	1	1	1	1	1	1		19		0
90	Male	62	2	42	3	2	1	0	0	2	1	0	2	2	1	1		21		0
91	Male	56	3	36	2	3	3	0	0	2	2	0	4	4	4	4	4	12		0
92	Male	54	3	29	2	2	2	0	0	2	1	0	4	4	4	3		37		0
93	Male	57	1	27	2	2	1	2	1	3	3A	0	2	3	2	1		13	3	3
94	Male	59	1	30	2	2	1	0	0	2	1	0	2	2	1	1		13		0
95	Male	70	2	32	2	3	2	0	0	2	1	0	2	2	2	2	1	32		0
96	Female	56	1	32	2	2	1	1	0	2	1	0	2	2	1	1		18	1	1
97	Male	68	2	30	4	2	1	0	0	2	1	0	2	2	1	1		14		0
98	Male	73	3	23	2	3	0	0	0	2	1	1	1	1	1	1	1	26		0
99	Male	71	2	33	2	2	0	0	0	2	1	1	1	1	1	1		17		0
100	Male	66	3	26	2	2	0	0	0	2	1	1	1	1	1	1		28		0
101	Male	60	2	38	2	2	0	1	0	2	1	1	1	1	1	1		21	1	1
102	Male	69	2	16	2	3	3	2	2	3	3B	0	4	4	4	4	4	57	4	4
103	Male	53	3	37	2	3	3	3	2	4a	3B	0	3	3	3	3	3	38	4	4
104	Male	71	2	36	3	3	0	0	0	2	1	1	1	1	1	1	1	27		0
105	Male	64	2	26	4	2	2	1	1	2	3A	0	2	2	2	2		15	3	0
106	Male	70	2	26	2	2	0	0	0	2	1	1	1	1	1	1		12		0
107	Female	64	2	38	2	2	2	1	1	2	3A	0	2	3	3	2		24	4	0
108	Male	63	3	41	3	2	1	0	0	2	1	0	2	2	1	1		27		0
109	Male	50	3	35	2	2	1	1	1	2	3A	0	2	2	1	1		17	4	0
110	Male	62	2	32	2	3	3	3	3	4a	4A	0	3	3	3	3	2	37	3	4
111	Male	57	3	50	3	2	0	1	0	2	1	1	1	1	1	1		22	1	1
112	Male	56	2	22	2	3	2	2	1	3	3A	0	2	1	2	2	1	30	2	3
113	Male	67	3	31	3	2	0	1	0	2	1	1	1	1	1	1		21	1	0
114	Male	65	3	31	2	3	3	1	0	3	2	0	3	3	3	3	2	17	1	1
115	Male	54	3	45	3	3	0	1	1	3	3A	0	1	1	1	1	1	23	4	4
116	Male	72	1	37	2	2	2	0	0	2	1	0	3	4	1	2		14		0
117	Male	61	1	36	4	3	1	0	0	2	1	0	2	2	2	1	1	8		0
118	Male	57	3	39	2	2	2	0	0	2	1	0	3	2	2	3		16		0
119	Male	65	2	31	2	2	1	2	2	3	3B	0	3	3	2	1		12	4	3
120	Male	59	2	32	3	3	1	0	0	2	1	0	2	2	1	1	1	35		0
121	Female	70	2	30	2	2	2	0	0	2	1	0	2	1	1	2		15		0
122	Male	73	3	32	2	3	3	0	0	2	2	0	3	3	3	3	3	53		0
123	Male	45	2	16	4	3	3	1	1	3	3B	0	4	4	4	4	3	22	3	0
124	Female	73	1	8	3	2	0	0	0	2	1	1	1	1	1	1		24		0
125	Male	61	2	39	2	2	1	2	2	3	3B	0	2	2	2	1		23	2	2
126	Male	72	3	12	2	2	0	1	0	2	1	1	1	1	1	1		23	1	0
127	Female	64	2	29	4	2	1	0	0	2	1	0	2	2	1	1		34		0
128	Male	72	3	39	2	3	3	0	0	2	2	0	3	3	3	3	2	26		0
129	Male	69	2	44	2	3	3	0	0	2	2	0	2	3	3	3	2	50		0
130	Male	64	3	52	3	2	1	1	0	2	1	0	3	4	2	1		17	1	0
131	Male	65	2	33	2	3	2	0	0	2	1	0	3	3	4	4	1	18		0
132	Male	50	3	25	2	3	3	2	2	3	3B	0	2	2	2	2	2	29	4	0
133	Male	64	2	38	2	3	3	2	1	3	3B	0	4	4	4	4	4	28	4	1
134	Female	59	3	25	2	3	2	0	0	2	1	0	2	2	2	2	1	17		0
135	Male	72	3	39	3	2	1	1	1	2	3A	0	2	1	2	1		22	4	4
136	Male	60	3	43	2	3	0	2	0	3	1	1	1	1	1	1	1	36	1	1
137	Male	64	1	43	2	2	1	2	1	3	3A	0	2	2	1	1		21	3	1
